# Supplementary material for: A multinational Delphi consensus to end the COVID-19 public health threat
Source: Nature. 2022 Nov 3;611(7935):332–45. doi: 10.1038/s41586-022-05398-2 (PMC9646517; doi:10.1038/s41586-022-05398-2)
Supplement: Supplementary file 4 — The quantitative results for statements presented in rounds 1 and 2 of the Delphi process and for recommendations presented in round 2 along with a brief description of changes between rounds. [file 41586_2022_5398_MOESM4_ESM.xlsx]

## Sheet: R1 Results
Supplementary Table 1. Quantitative Results for Delphi Rounds 1 and 2
R1 Statement	A	SA	SD	D	N	A+SA
1.1 The volume and velocity of information during the COVID-19 pandemic have made it difficult for people to distinguish truth from falsehood.	0.678947	0.271053	0.0447368	0.00526316	380	0.95
1.2 Some public health authorities have continued to disseminate messaging without incorporating emerging knowledge (e.g., the failure to highlight the importance of airborne transmission, continued emphasis on hand-washing).	0.647368	0.260526	0.0657895	0.0263158	380	0.907895
1.3 Governments have largely failed to regulate false information in the context of the COVID-19 pandemic.	0.637566	0.269841	0.0687831	0.0238095	378	0.907407
1.4 Sources of false information undermine the social cohesion needed for an effective public health response.	0.844327	0.137203	0.0158311	0.00263852	379	0.98153
1.5 As a whole, scientists and public health officials have not effectively influenced populations with ambivalence or low levels of trust during the pandemic.	0.359788	0.465608	0.148148	0.026455	378	0.825397
1.6 Some common narratives advocate that certain groups (e.g., older people, those with chronic health conditions, minorities, the unvaccinated) are less deserving of public health protections.	0.282322	0.274406	0.168865	0.274406	379	0.556728
2.1 Most health systems are failing to consistently protect their workers from SARS-CoV-2 infection and from mental health issues (e.g., anxiety, depression, post-traumatic stress).	0.537234	0.340426	0.0851064	0.037234	376	0.87766
2.2 Most governments are failing to reduce profiteering on essential pandemic control measures (e.g., testing) and prevention supplies (e.g., facemasks).	0.488064	0.352785	0.122016	0.0371353	377	0.840849
2.3 The COVID-19 pandemic has revealed opportunities for rapid innovation in digital health solutions throughout the care continuum.	0.785146	0.188329	0.0212202	0.00530504	377	0.973475
2.4 The COVID-19 pandemic continues to reveal vulnerabilities in the global supply-chain framework for essential public health supplies.	0.87766	0.111702	0.00531915	0.00531915	376	0.989362
2.5 Leveraging economies of scale and scope through multi-country pooled procurement enables health systems to increase access to essential medicines and supplies during public health crises.	0.695187	0.240642	0.0454545	0.0187166	374	0.935829
2.6 The world lacks a current, evidence-based, globally agreed-upon set of COVID-19 pandemic response standards, addressing monitoring, prevention, treatment, and care.	0.620053	0.261214	0.0844327	0.0343008	379	0.881266
2.7 Until COVID-19 has ended as a public health threat, health systems will continue to face staffing shortages due to SARS-CoV-2 infection, illness and disability.	0.65252	0.262599	0.0689655	0.0159151	377	0.915119
2.8 Most current modelling tools are not sufficiently incorporating variability of transmission for predicting capacity surges within health systems.	0.474394	0.380054	0.121294	0.0242588	371	0.854447
2.9 Most health systems are failing to leverage community-based services to respond to the pandemic.	0.581769	0.327078	0.077748	0.0134048	373	0.908847
3.1 Respect for individual autonomy includes supporting the right of people not to be vaccinated.	0.248663	0.240642	0.256684	0.254011	374	0.489305
3.2 Respect for an individual’s right to good health includes vaccine requirements.	0.644385	0.248663	0.0802139	0.026738	374	0.893048
3.3 Vaccine hesitancy, which ranges from refusal to delay, represents a major challenge for most countries’ efforts to end the COVID-19 pandemic as a public health threat.	0.724599	0.203209	0.040107	0.0320856	374	0.927807
3.4 Continued low levels of trust in information from government sources are associated with vaccine hesitancy.	0.652406	0.283422	0.0320856	0.0320856	374	0.935829
3.5 The removal of almost all preventive measures following country-specific vaccination targets results in higher levels of infection, death and Long COVID.	0.497312	0.327957	0.110215	0.0645161	372	0.825269
4.1 SARS-CoV-2 is an airborne virus that efficiently spreads in indoor areas with poor ventilation.	0.900804	0.080429	0.0134048	0.00536193	373	0.981233
4.2 Many countries are basing their going-forward public health policy on the false assumption that “endemicity” automatically means variants with lower virulence.	0.537838	0.327027	0.102703	0.0324324	370	0.864865
4.3 SARS-CoV-2 mammal-to-mammal, outdoor transmission presents a high-risk reservoir in the animal kingdom for future variants.	0.402817	0.397183	0.157746	0.0422535	355	0.8
4.4 Globally, relying on individual, voluntary compliance with transmission prevention measures is insufficient to end COVID-19 as a public health threat.	0.641711	0.264706	0.0641711	0.0294118	374	0.906417
4.5 Vaccination alone is inadequate to end the COVID-19 pandemic as a public health threat.	0.737265	0.163539	0.0723861	0.0268097	373	0.900804
4.6 Wide use of high-filtration and well-fitting facemasks (e.g. N95, KN95, FFP2/3) is important to reduce transmission in high-risk settings and during periods of high community transmission.	0.852547	0.101877	0.0214477	0.0241287	373	0.954424
4.7 Development of infrastructure for pandemic response involving trusted community-based organisations is essential to end the COVID-19 pandemic as a public health threat.	0.854447	0.12938	0.0134771	0.00269542	371	0.983827
4.8 Community-based systems for testing are essential to end the COVID-19 pandemic as a public health threat.	0.752688	0.193548	0.0403226	0.0134409	372	0.946237
4.9 Prevention of widespread SARS-CoV-2 transmission among children should be prioritised.	0.51752	0.28841	0.145553	0.0485175	371	0.80593
5.1 Because many countries have chosen suppression of disease (rather than suppression of cases) as their going-forward public health policy, treatment and long-term care will play a fundamental role in ending COVID-19 as a public health threat.	0.550685	0.30411	0.106849	0.0383562	365	0.854795
5.2 More effective COVID-19 therapeutic options as well as care delivery models are needed.	0.859459	0.124324	0.0162162	0	370	0.983784
5.3 Standardised Long COVID case definitions are needed.	0.880109	0.108992	0.0108992	0	367	0.989101
5.4 It is not yet clear whether infection from distinct variants of SARS-CoV-2 is associated with differences in long-term morbidity.	0.760331	0.209366	0.0192837	0.0110193	363	0.969697
6.1 The COVID-19 pandemic disproportionately impacts the most vulnerable populations, within communities, countries, and globally.	0.924324	0.0459459	0.0243243	0.00540541	370	0.97027
6.2 Because most countries are protecting intellectual property rights, expansion of the global supply of vaccines and treatments, particularly in low- and middle-income countries, has been constrained.	0.758808	0.170732	0.0433604	0.0271003	369	0.929539
6.3 High-income countries have the responsibility to fund the equitable distribution of vaccines and treatments to low- and middle-income countries.	0.753388	0.192412	0.0379404	0.0162602	369	0.945799
6.4 A reliance on technology (e.g., internet access, smart devices) by health systems has resulted in inequitable access to healthcare services.	0.39071	0.363388	0.185792	0.0601093	366	0.754098
6.5 Those who have chosen not to get vaccinated inequitably consume health system resources.	0.527174	0.342391	0.0706522	0.0597826	368	0.869565
6.6 Pandemic response in most countries does not take into account the underlying role of social determinants of health.	0.692935	0.252717	0.0407609	0.013587	368	0.945652
6.7 Incorporating research paradigms from diverse disciplines offers greater potential to end COVID-19 as a public health threat than primarily relying on the evidence-based medicine paradigm.	0.8	0.137838	0.0351351	0.027027	370	0.937838
6.8 Public health policy largely ignores the impact of COVID-19 through long-term sequelae manifesting in Long COVID.	0.585831	0.302452	0.0844687	0.027248	367	0.888283
6.9 Public health strategies lack sufficient community engagement, resulting in insufficient participation from vulnerable populations.	0.727027	0.213514	0.0459459	0.0135135	370	0.940541
Mean	0.650908					0.892852
Total comments
1576

## Sheet: R2 Results
R2 Statements	A	SA	SD	D	NQ	N	A+SA
1.1 The volume and velocity of information during the COVID-19 pandemic have made it difficult for people to assess the accuracy of information.	0.720859	0.248466	0.0276074	0.00306748	0	326	0.969325
1.2 Public health authorities disseminate inaccurate information when they do not communicate that SARS-CoV-2 transmission is airborne.	0.608025	0.231481	0.0864198	0.0648148	0.00925926	324	0.839506
1.3 Governments have largely failed to counteract false information in the context of the COVID-19 pandemic.	0.529231	0.313846	0.110769	0.04	0.00615385	325	0.843077
1.4 Sources of false information undermine the social cohesion needed for an effective public health response.	0.882716	0.0987654	0.0123457	0.00617284	0	324	0.981481
1.5 During the pandemic public health officials have not effectively engaged populations with low levels of trust in government.	0.636923	0.28	0.0553846	0.0215385	0.00615385	325	0.916923
1.6 Some government narratives have emerged blaming individuals who have chosen not to be vaccinated for the continuation of the pandemic.	0.533951	0.314815	0.0802469	0.0401235	0.0308642	324	0.848765
2.1 The world has not implemented an evidence-based, globally agreed-upon set of minimum COVID-19 pandemic response standards addressing monitoring, prevention, treatment, and care.	0.411215	0.323988	0.17134	0.05919	0.0342679	321	0.735202
2.2 There continue to be systemic risks of COVID-19 infection for healthcare workers in many healthcare settings.	0.721875	0.203125	0.021875	0.00625	0.046875	320	0.925
2.3 Health systems are continuing to face abnormal staffing shortages due to the mental and physical health impacts on their workers from the COVID-19 pandemic.	0.735202	0.168224	0.0560748	0.0218069	0.0186916	321	0.903427
2.4 Healthcare workers continue to experience unaddressed mental health issues due to the pandemic.	0.785047	0.165109	0.0249221	0.00311526	0.0218069	321	0.950156
2.5 Governments have not always addressed the high out-of-pocket expenditure to consumers for some pandemic control measures (e.g., testing) and personal protective equipment (e.g., facemasks).	0.915625	0.071875	0.009375	0	0.003125	320	0.9875
2.6 The COVID-19 pandemic continues to reveal vulnerabilities in the global supply-chain framework for essential public health supplies.	0.8375	0.121875	0.00625	0.009375	0.025	320	0.959375
2.7 The COVID-19 pandemic has catalysed opportunities for rapid innovation in digital health solutions throughout the care continuum.	0.68125	0.196875	0.06875	0.034375	0.01875	320	0.878125
2.8 Leveraging economies of scale and scope through multi-country pooled procurement can enable health systems to increase access to essential medicines and supplies during public health crises.	0.728125	0.1875	0.040625	0	0.04375	320	0.915625
2.9 Community-based interventions and services to address the pandemic continue to be under-utilised by health systems.	0.496875	0.290625	0.103125	0.0375	0.071875	320	0.7875
3.1 Individual medical autonomy acknowledges that individuals who have decisionmaking capacity have the right to make decisions regarding vaccination, even when their decisions contradict their clinicians' recommendations.	0.591195	0.163522	0.122642	0.0849057	0.0377358	318	0.754717
3.2 When the risk of harm to others is sufficiently severe, governments may determine that the right of all individuals to good health overrides the autonomy of any one individual to choose not to be vaccinated.	0.705329	0.184953	0.0564263	0.0407524	0.0125392	319	0.890282
3.3 Vaccine hesitancy, which ranges from delay to refusal, represents a major challenge for most countries’ efforts to end the COVID-19 pandemic as a public health threat.	0.777429	0.166144	0.031348	0.015674	0.00940439	319	0.943574
3.4 Vaccine hesitancy is primarily discussed as a function of information or worldview; however, vaccine hesitancy among lower-income people may be a function of underlying socio-economic obstacles to accessing vaccines.	0.654088	0.204403	0.091195	0.0440252	0.00628931	318	0.858491
3.5 Continued low levels of trust in information from government sources are associated with vaccine hesitancy.	0.780564	0.188088	0.0125392	0.0125392	0.00626959	319	0.968652
3.6 Vaccination alone is inadequate to end the COVID-19 pandemic as a public health threat.	0.811912	0.134796	0.031348	0.0188088	0.0031348	319	0.946708
4.1 SARS-CoV-2 is an airborne virus that presents the highest risk of transmission in indoor areas with poor ventilation.	0.918239	0.0597484	0.00314465	0.00943396	0.00943396	318	0.977987
4.2 Basing public policy on the assumption that endemicity automatically means variants with lower virulence is not a scientifically sound basis for decisionmaking.	0.759494	0.14557	0.0253165	0.00949367	0.0601266	316	0.905063
4.3 SARS-CoV-2 mammal-to-mammal, outdoor transmission represents a potential reservoir for future zoonotic variants.	0.646688	0.15142	0.0315457	0.00630915	0.164038	317	0.798107
4.4 Relying on individual, voluntary compliance with transmission prevention measures is insufficient to end COVID-19 as a public health threat.	0.786834	0.15674	0.0250784	0.0250784	0.00626959	319	0.943574
4.5 Infection rates tend to increase when governments discontinue non-pharmaceutical interventions, regardless of the level of vaccination.	0.652997	0.211356	0.0757098	0.0157729	0.044164	317	0.864353
4.6 Wide use of high-filtration and well-fitting facemasks (e.g. N95, KN95, FFP2/3) is important to reduce transmission in high-risk settings and during periods of high community transmission.	0.865204	0.0940439	0.0188088	0.0188088	0.0031348	319	0.959248
4.7 Trusted community-based organisations continue to be underutilised in the response to the pandemic.	0.783019	0.169811	0.0220126	0.00628931	0.0188679	318	0.95283
4.8 Community-based systems continue to be underutilised for testing.	0.742138	0.150943	0.0440252	0.0125786	0.0503145	318	0.893082
4.9 Countries have not prevented widespread SARS-CoV-2 transmission among children, while simultaneously protecting their physical, mental and social well-being.	0.630094	0.22884	0.0721003	0.0407524	0.0282132	319	0.858934
5.1 For countries that have chosen suppression of disease (rather than suppression of cases) as their going-forward public health policy, health systems will require capacity for sustained treatment and long-term care.	0.748408	0.124204	0.0286624	0.0254777	0.0732484	314	0.872611
5.2 More effective COVID-19 therapeutic options as well as care delivery models are needed.	0.859873	0.089172	0.00955414	0.00636943	0.0350318	314	0.949045
5.3 A standardised Long COVID case definition for children is needed.	0.792994	0.0955414	0.0159236	0.00636943	0.089172	314	0.888535
5.4 Research is needed to determine whether infection from distinct variants of SARS-CoV-2 is associated with significant differences in long-term morbidity.	0.882166	0.0764331	0.00955414	0.00636943	0.0254777	314	0.958599
5.5 Due to insufficient evidence about Long COVID, it remains unclear how much emphasis public health policy should place on it in relation to ending COVID-19 as a public health threat.	0.617834	0.16242	0.089172	0.0796178	0.0509554	314	0.780255
6.1 The COVID-19 pandemic disproportionately impacts the most vulnerable populations, within communities, countries, and globally.	0.908228	0.0727848	0.0126582	0.00316456	0.00316456	316	0.981013
6.2 The decision by most high-income countries to protect intellectual property rights for COVID-19 vaccines and treatments has limited the options available to low- and middle-income countries for addressing the pandemic.	0.832278	0.107595	0.0221519	0.0158228	0.0221519	316	0.939873
6.3 It is in the best interests of high-income countries to fund the equitable distribution of vaccines and treatments to low- and middle-income countries.	0.879747	0.0759494	0.028481	0.00632911	0.00949367	316	0.955696
6.4 Expanded use of digital communications technology (e.g., internet conferencing, smart devices, chat) by health systems has contributed to inequitable access to healthcare services.	0.473016	0.269841	0.139683	0.0634921	0.0539683	315	0.742857
6.5 Population health outcomes continue to be negatively impacted by the disproportionate consumption of health system resources by the voluntarily unvaccinated.	0.579114	0.240506	0.0727848	0.0474684	0.0601266	316	0.81962
6.6 Pandemic response has not always taken into account the underlying role of social determinants of health.	0.825397	0.139683	0.0126984	0	0.0222222	315	0.965079
6.7 The incorporation of research paradigms from diverse disciplines has offered greater potential to end COVID-19 as a public health threat than reliance on a single research paradigm (e.g., evidence-based medicine).	0.830671	0.118211	0.0255591	0.00958466	0.0159744	313	0.948882
6.8 Few governments have engaged vulnerable populations to inform pandemic response priorities.	0.742857	0.165079	0.0285714	0.0031746	0.0603175	315	0.907937
Mean	0.727959						0.899223
Number of statement comments
882
R2 Recommendations	A	SA	SD	D	NQ	N	A+SA
1.1 Governments should: (i) determine which agencies are accountable for monitoring health information; and (ii) develop monitoring tools to identify false information.	0.822981	0.139752	0.015528	0.0186335	0.00310559	322	0.962733
1.2 Multidisciplinary researchers should assess the impact of the “infodemic” on health behaviours and outcomes in specific populations of all countries.	0.900312	0.0872274	0.00311526	0.00311526	0.00623053	321	0.987539
1.3 Social media companies should engage transparently with multidisciplinary researchers and developers, who are free of direct economic conflict, to create protocols and controls for their social media platforms that reduce the publication and dissemination of false health information.	0.76947	0.193146	0.0249221	0.00623053	0.00623053	321	0.962617
1.4 Community leaders, scientific experts and public health authorities should collaborate to develop public health messages that build and enhance community and individual trust and utilise each member of the general public’s preferred means of access and communication.	0.931677	0.0621118	0.00621118	0	0	322	0.993789
1.5 Institutions and individuals that wish to advance public trust should: (i) draw on social science evidence about how trust is created and restored; (ii) provide training and professional development emphasising skills and competencies that convey trustworthiness; and (iii) develop, implement and assess communication strategies and tactics that are highly likely to create or restore trust.	0.846875	0.11875	0.01875	0.009375	0.00625	320	0.965625
1.6 Governments should actively identify and expose individuals and networks that promote false health information, and consider holding publishers of false health information liable for its adverse effects on public health, balancing their country’s civil liberties.	0.680124	0.21118	0.0838509	0.015528	0.00931677	322	0.891304
1.7 Public health actors should partner with people and organisations who are already trusted sources of information within their communities.	0.925234	0.0685358	0.00311526	0.00311526	0	321	0.993769
1.8 Research funders should commission more scoping, narrative and systematic reviews to evaluate and synthesise COVID-19-related evidence.	0.747664	0.17134	0.0342679	0.0280374	0.0186916	321	0.919003
1.9 Public health professionals and authorities should combat false information proactively based on clear, direct messaging and plain language that is free of scientific jargon.	0.903125	0.090625	0.003125	0.003125	0	320	0.99375
2.1 Public health policy should take better account of the potential long-term impact of unchecked spread of COVID-19, given ongoing uncertainties about the prevalence, severity, and duration of post-COVID morbidity (aka "Long COVID").	0.8875	0.078125	0.015625	0.00625	0.0125	320	0.965625
2.2 Public health systems should prioritise the use of implementation science to determine which digital health solutions can be quickly scaled-up globally.	0.77116	0.141066	0.0344828	0.0125392	0.0407524	319	0.912226
2.3 The user experience and interface with digital health technologies should be adapted to expand access for everyone, with particular attention paid to vulnerable groups.	0.820755	0.147799	0.0125786	0.00314465	0.0157233	318	0.968553
2.4 Governments should remove economic barriers to SARS-CoV-2 testing, treatments and care (e.g., free of charge to the user when needed).	0.840625	0.140625	0.01875	0	0	320	0.98125
2.5 Governments and industry should engage continuous improvement disciplines for inter-country procurement, pooling and supply chain management to reduce cycle times and costs, as well as improve quality of supplies, knowledge and data to rapidly scale up the availability of medicines, vaccines and health technologies.	0.883648	0.0849057	0.00314465	0	0.0283019	318	0.968553
2.6 Global health organisations and governments should coordinate the development of regional hubs for the manufacturing of COVID-19 supplies, treatments and vaccines.	0.858934	0.100313	0.0219436	0.0031348	0.015674	319	0.959248
2.7 Resilience and preparedness strategies should adopt whole-of-government approaches, including multi-ministry coordination, to identify, review, and address capacity weaknesses.	0.887147	0.0971787	0.00626959	0.0031348	0.00626959	319	0.984326
2.8 To reduce the burden on hospitals, the role of primary care should be strengthened to include testing, contact tracing, the monitoring of mild symptoms, and vaccination.	0.868339	0.0815047	0.0219436	0.00626959	0.0219436	319	0.949843
2.9 Investments in digital health infrastructure, software and training should be made to institutionalise quality telehealth and telemedicine services.	0.844937	0.120253	0.0126582	0	0.0221519	316	0.96519
2.10 Member States should authorise WHO to lead a large, multistakeholder, global effort to provide timebound, clinical and public health targets pertaining to the pandemic, with an emphasis on cases, vaccination, morbidity and mortality.	0.690852	0.195584	0.0536278	0.0315457	0.0283912	317	0.886435
2.11 In low-resource settings where access to PCR or antigen tests may be limited, providers should adopt a syndromic approach to COVID-19 diagnosis.	0.510972	0.216301	0.0971787	0.0846395	0.0909091	319	0.727273
2.12 Reset health system priorities to address diagnostic, treatment and care backlogs for other medical conditions.	0.716981	0.157233	0.0345912	0.0157233	0.0754717	318	0.874214
2.13 Optimise health system workforce capacities by expanding scopes of practice for COVID-19 vaccination and treatment.	0.791798	0.126183	0.0126183	0.00946372	0.0599369	317	0.917981
2.14 Strengthen outreach programmes for COVID-19 vaccination and community services.	0.915361	0.0595611	0.00940439	0.0031348	0.0125392	319	0.974922
2.15 Healthcare facilities should support their workers’ physical, mental and social well-being.	0.95	0.046875	0	0	0.003125	320	0.996875
2.16 As social, political and economic sector risks continue to have spillover effects on health systems, key multi-sector indicators for systemic and systematic risks to health systems must be identified and assessed.	0.81761	0.13522	0.00628931	0.00314465	0.0377358	318	0.95283
2.17 For countries lacking powers to nationalise manufacturing capacity for vaccines, treatments and supplies, consider legislative and regulatory reforms permitting such powers.	0.636364	0.200627	0.0689655	0.0470219	0.0470219	319	0.836991
2.18 Pandemic preparedness planning should adopt a whole-of-society approach that includes multiple disciplines, sectors and actors (e.g., business, engineering, faith communities, emergency management, military, civil society, psychology).	0.927673	0.0628931	0.00628931	0.00314465	0	318	0.990566
3.1 Calculations for immunity should take into consideration the time following the date of vaccination and/or infection and be regularly updated with new scientific evidence.	0.825949	0.101266	0.0189873	0.00632911	0.0474684	316	0.927215
3.2 Government, strategic philanthropic and industry funding should shift to focus on the development of “variant-proof” vaccines for SARS-CoV-2.	0.656151	0.205047	0.0536278	0.0189274	0.0662461	317	0.861199
3.3 As the causes of vaccine hesitancy are not solely a function of information or worldview, economic incentives should be considered in parallel with information-oriented interventions to address vaccine hesitancy among lower-income people.	0.550314	0.242138	0.091195	0.0849057	0.0314465	318	0.792453
3.4 To combat vaccine hesitancy, mass-customised, tailored messages that address the underlying bases of an individual’s concerns should be utilised in targeted public health communications.	0.81388	0.126183	0.0283912	0.0126183	0.0189274	317	0.940063
3.5 In settings where individuals have lower levels of trust in government, public health communication campaigns should engage trusted local leaders and organisations.	0.924528	0.0566038	0.00943396	0.00314465	0.00628931	318	0.981132
4.1 Prevention measures that are no longer scientifically valid for COVID-19 (e.g., suggesting hand-washing prevents infection from SARS-CoV-2, temperature checks, lateral plexiglass barriers) should be immediately and proactively removed from public health guidance and policy.	0.511111	0.24127	0.12381	0.0920635	0.031746	315	0.752381
4.2 Because individual, voluntary compliance with prevention measures, such as wearing a facemask, is inconsistent, governments should incentivise the development and deployment of non-pharmaceutical, structural prevention measures (e.g., air filtration, ventilation) to mitigate airborne transmission of SARS-CoV-2, with an early emphasis on high-risk settings.	0.689873	0.177215	0.0664557	0.0411392	0.0253165	316	0.867089
4.3 Public health authorities in all countries should adopt a “vaccines plus” approach that includes a combination of COVID-19 vaccination, prevention measures, treatment and financial support.	0.839117	0.107256	0.0378549	0.00630915	0.00946372	317	0.946372
4.4 Public health risk communications should emphasise clearly that physical transmission of SARS-CoV-2 is caused by inhalation of the virus.	0.829114	0.0917722	0.0221519	0.0189873	0.0379747	316	0.920886
4.5 National and international travel restrictions should be based on current scientific knowledge and prevailing transmission rates taking into account factors such as the traveller’s vaccination status, proof of recent recuperation from COVID-19 or a negative result of an antigen or PCR test.	0.772871	0.135647	0.0410095	0.0347003	0.0157729	317	0.908517
5.1 Governments should now: (i) prioritise early case detection, treatment and care as well as narrowly tailored, carefully explained restrictions of civil liberties and (ii) consider imposing broad restrictions on civil liberties in the event of a variant with high rates of transmission that causes more severe symptoms or is vaccine resistant.	0.698413	0.165079	0.0603175	0.0380952	0.0380952	315	0.863492
5.2 Global case definitions for COVID-19 should be harmonised and reflect morbidity and mortality attributed to COVID-19.	0.872611	0.0796178	0.0191083	0.00318471	0.0254777	314	0.952229
5.3 Governments should incentivise the private sector to invest in repurposing existing treatments and developing new treatments for COVID-19.	0.733333	0.180952	0.0444444	0.0126984	0.0285714	315	0.914286
5.4 In addition to current vaccine equity efforts, governments and global health organisations should coordinate to make COVID-19 treatments affordable for all people in all countries.	0.93038	0.0474684	0.0158228	0	0.00632911	316	0.977848
5.5 Research funding for Long COVID to develop diagnostic tools, treatment and care, and knowledge about extrinsic factors (e.g., stigma and discrimination) should be an immediate priority.	0.791139	0.148734	0.0253165	0.0126582	0.0221519	316	0.939873
5.6 Promote multi-sectoral collaboration and real-time information from industry for sharing clinical trial results to accelerate the development of new therapeutic options for the different stages of COVID-19 (e.g., outpatient, severe disease and Long COVID).	0.888889	0.0793651	0.00634921	0.00634921	0.0190476	315	0.968254
5.7 Clinical trials and longitudinal cohorts should sufficiently engage and include vulnerable and marginalised populations.	0.910828	0.066879	0.0127389	0	0.00955414	314	0.977707
5.8 Health systems should balance disease management for all population health needs, anticipating that COVID-19 patients, who are predominantly unvaccinated, cannot receive continuous, disproportionate prioritisation of care.	0.650794	0.136508	0.0888889	0.0761905	0.047619	315	0.787302
6.1 Closed- and open-vial vaccine wastage should be minimised, with early emphasis on wastage resulting from unnecessarily short expiration dates, and further addressed by reforming regulatory barriers and addressing infrastructure challenges for transferring or donating vaccine doses.	0.794304	0.0949367	0.00316456	0.00949367	0.0981013	316	0.889241
6.2 Global trade and health organisations should coordinate with countries to negotiate the transfer of technologies enabling manufacturers in low- and middle-income countries to develop quality assured and affordable vaccines, tests and therapeutics.	0.908517	0.0599369	0.00946372	0.00315457	0.0189274	317	0.968454
6.3 Decisionmaking bodies (e.g., governments, WHO committees) should meaningfully engage a broad base of voices to inform their decisions.	0.918239	0.0691824	0.00628931	0	0.00628931	318	0.987421
6.4 Determine the fastest way to increase supplies and transport equipment to low-resource settings in need of them.	0.905363	0.0694006	0.00946372	0.00315457	0.0126183	317	0.974763
6.5 Anticipate the infrastructure needs for treatments, such as refrigeration or storage.	0.908228	0.0664557	0.0158228	0	0.00949367	316	0.974684
6.6 Refocus distribution of vaccines to countries with low rates of vaccination.	0.769716	0.167192	0.044164	0.00630915	0.0126183	317	0.936909
6.7 Provide medical professionals, on a triage basis, from countries with high rates of vaccination to countries with low rates of vaccination.	0.556962	0.183544	0.132911	0.0537975	0.0727848	316	0.740506
6.8 Addressing the risk of transmission and the effects of the COVID-19 pandemic within conflict zones, as well as among people emigrating from those zones, should become a heightened priority in global pandemic planning and response.	0.832808	0.116719	0.0315457	0.00630915	0.0126183	317	0.949527
Mean	0.804369						0.927978
Number of recommendation comments
1096
End of survey comments
29
Total comments R2
2007

## Sheet: Changes between rounds
Brief description of statement	R1 item number AND variable label	R2 item number	R2 variable label	R3 item number	R3 variable label		Summary of changes between R1 and R2	Summary of changes between R2 and R3
volume and velocity	1.1	1.1	1.1_R2	1.1	1.1_R3		None	None
fact airborne transmission	1.2	1.2	1.2_R2	1.2	1.2_R3		Removed examples commenters considered overly boad; reflected "airborne transmission" as prime example not fully incorporated into messaging	Rephrased to sound less blaming and included "primarily" to reflect possibility of other mechanisms of transmission
counteract false info	1.3	1.3	1.3_R2	1.3	1.3_R3		Changed "regulate" to "counteract"	Changed "largely failed" to "inconsistently"
undermine social cohesion	1.4	1.4	1.4_R2	1.4	1.4_R3		None	None
low levels trust gov	1.5	1.5	1.5_R2	1.5	1.5_R3		Changed "influenced" to “engaged”; removed "scientists” to focus the statement on "public health officials”; clarified “trust" as "trust in government”	Minor edit for clarity
narrative blaming individuals	1.6	1.6	1.6_R2	1.6	1.6_R3		Narrowly focused the statement on common narratives to one specific group, the unvaccinated	Rewritten to better explain the issue at hand rather than blaming "some government narratives" as the source of the issue
gov reduce control measures	--	--	--	1.7	1.7_new_R3		--	New statement in R3
protect hcw covid-19	2.1	2.1	2.1a_R2	2.2	2.1a_R3		Clarified to narrowly focus on health care worker infection	Shifted from a frame of "health system failures" to the risks faced by health workers
protect hcw mental health	--	2.2	2.1b_R2	2.4	2.1b_R3		Clarified to narrowly focus on health care worker mental health	None
high OOP	2.2	2.3	2.2_R2	2.5	2.2_R3		Modified to remove language perceived as accusatory	Changed "costs" to "expenditure" and "prevention supplies" to "personal protective equipment"
catalyse digital health	2.3	2.4	2.3_R2	2.7	2.3_R3		Changed "revealed" to "catalysed"	None
supply chain vulnerabilities	2.4	2.5	2.4_R2	2.6	2.4_R3		None	None
pooled procurement	2.5	2.6	2.5_R2	2.8	2.5_R3		Changed "enable" to "can enable"	None
global response standards	2.6	2.7	2.6_R2	2.1	2.6_R3		Clarified as a "minimum" set of standards	Changed "lacks" to "has not implemented"
hcw staffing shortages	2.7	2.8	2.7_R2	2.3	2.7_R3		Clarified that COVID-19 staffing shortages are abnormal compared to pre-pandemic shortages	Broadened statement to include mental health impacts
modelling tools	2.8	2.9	2.8_R2	--	--		Changed statement from a critique of modelling to a critique of the use of sufficient models in practice	Deleted statement
community-based services	2.9	2.10	2.9_R2	2.9	2.9_R3		Made less accusatory and focused on the under-utilisation of community-based interventions and services	None
autonomy to not vaccinate	3.1	3.1	3.1_R2	3.2	3.2_R3		Amended to frame vaccination choice within medical autonomy; removed subjective terms like "respect for" and "supporting"	"clinicians" changed to "healthcare provider"
public health risk of non-vaccination	3.2	3.2	3.2_R2	3.1	3.1_R3		Clarified to reflect a role of government in intervening in individual medical autonomy on behalf of public health	None
vaccine hesitancy	3.3	3.3	3.3a_R2	3.3	3.3a_R3		Minor language revision to clarify content	Expanded definition for clarity and rephrased statement to focus on overall impact rather than for individual countries
vaccine hesitancy worldview	--	3.4	3.3b_R2	3.4	3.3b_R3		New statement based on reviewer feedback on how causes of vaccine hesitancy often misunderstood	Rephrased to better represent the multifactorial nature of "vaccine hesitancy"
vaccine hesitancy low trust gov	3.4	3.5	3.4_R2	3.5	3.4_R3		None	None
vaccination inadequate to end covid	3.5	3.6	4.5_R2	3.6	4.5_R3		None	Changed "inadequate" to "insufficient"
airborne virus transmission	4.1	4.1	4.1_R2	4.1	4.1_R3		Minor language revision to clarify content	None
variants with low virulence	4.2	4.2	4.2_R2	4.2	4.2_R3		Minor language revision to clarify content	Minor edits to improve clarity
mammal-to-mammal	4.3	4.3	4.3_R2	4.3	4.3_R3		Changed "high-risk" to "potential" and clarified "in the animal kingdom" to "zoonotic"	Removed "potential" from "potential reservoir" given the growing literature
voluntary compliance insufficient	4.4	4.4	4.4_R2	4.4	4.4_R3		None	None
infection rates increase	4.5	4.5	3.5_R2	4.5	3.5_R3		Focused to infection by removing references to death and Long COVID	Added WHO-recommended term "social measures" to de-center pharmaceuticals
facemasks	4.6	4.6	4.6_R2	4.6	4.6_R3		None	Removed "periods of high community transmission", which are implied in "high risk settings"
community-based organisations	4.7	4.7	4.7_R2	--	--		Revised away from being an implicit recommendation to a decsription of the current state	Deleted
community-based testing	4.8	4.8	4.8_R2	--	--		Revised away from being an implicit recommendation to a decsription of the current state	Deleted
prevention in children	4.9	4.9	4.9_R2	4.7	4.9_R3		Included "physical, mental and social well-being" as a counter-balance to prevention measures	Adopted reviewer feedback to qualify "most" countries and re-structured the statement for clarity
prioritising treatment	5.1	5.1	5.1_R2	5.1	5.1_R3		Clarified statement on the role of suppression of disease in the need for better treatment and care approaches	Removed "suppression of disease" to specify an approach favoring treatment over prevention, and removed references to health system capacities to focus on risks from transmission
effective therapeutic options	5.2	5.2	5.2_R2	5.2	5.2_R3		None	None
case definition for children	5.3	5.3	5.3_R2	5.3	5.3_R3		Changed to acknowledge one has recently been published for adults	Included reference to the definition for adults to indicate one exists.
research for variants	5.4	5.4	5.4_R2	5.4	5.4_R3		Changed to acknowledge the role of research instead of simply stating this knowledge is unknown	None
evidence on long covid	--	5.5	6.8_R2	--	--		Acknowledged the dearth of knowledge, when previously the statement read that public health policy "ignores" this evidence. Moved to 'treatment and care' from 'pandemic inequities'.	None
vulnerable populations impact	6.1	6.1	6.1_R2	6.1	6.1_R3		None	None
intellectual property rights	6.2	6.2	6.2_R2	6.2	6.2_R3		Changed to acknolwedge that IP rights protection is a contributor to, not a causative factor for, LMIC abilities.	Added "has contributed to" in front of "limited" to acknolwedge other factors exist
hic fund distribution to lmic	6.3	6.3	6.3_R2	6.3	6.3_R3		Re-focused from a notion of 'responsibility' to strategic 'interests', which carries fewer legal implications in foreign affairs	None
digital communications tech	6.4	6.4	6.4_R2	6.5	6.4_R3		Changed "resulted in" to "contributed to" and clarified "digital communications technology" as opposed to any technology	Clarified that inequitable access for some was not intentional on the part of health systems
voluntarily unvaccinated	6.5	6.5	6.5_R2	6.4	6.5_R3		Changed tone to be more neutral	Removed the clause that "population health outcomes continue to be negativfely impacted" by this resource consumption imbalance
social determinants	6.6	6.6	6.6_R2	6.6	6.6_R3		Removed "in most countries"	Added "global" to pandemic response
research paradigms of diverse disciplines	6.7	6.7	6.7_R2	6.8	6.7_R3		Clarified greater diversity in paradigms in addition to EBM	Minor edit for clarity
vulnerable populations response	6.9	6.8	6.9_R2	6.7	6.9_R3		Re-focused to "governments" instead of "public health strategies"	Qualified "adequately" engaged
Brief description of recommendation	R1 item number AND variable label	R2 item number	R2 variable label	R3 item number	R3 variable label
gov determine agencies and develop tools	--	1.1	Rec1.1	1.1	Rec1.1_R3		--	Minor changes to improve clarity
multidisciplinary researchers	--	1.2	Rec1.2	1.2	Rec1.2_R3		--	None
social media companies	--	1.3	Rec1.3	1.3	Rec1.3_R3		--	changed "economic conflict" to "conflict of interest"
public health messages	--	1.4	Rec1.4	1.4	Rec1.4_R3		--	Changed "each member of the general public" to "different populations"
advance trust	--	1.5	Rec1.5	1.5	Rec1.5_R3		--	None
identify and expose	--	1.6	Rec1.6	1.6	Rec1.6_R3		--	Minor edits for clarity
trusted sources of information	--	1.7	Rec1.7	1.7	Rec1.7_R3		--	Minor edits for clarity
research funders	--	1.8	Rec1.8	1.8	Rec1.8_R3		--	None
combat false information	--	1.9	Rec1.9	1.9	Rec1.9_R3		--	Added "culturally-responsive"
public health policy	--	2.1	Rec2.1	2.1	Rec2.1_R3		--	None
implementation science	--	2.2	Rec2.2	2.2	Rec2.2_R3		--	None
user experience and interface	--	2.3	Rec2.3	2.3	Rec2.3_R3		--	None
remove economic barriers	--	2.4	Rec2.4	2.4	Rec2.4_R3		--	Added "personal protective equipment" and removed "(e.g., free of charge to the user)"
continuous improvement	--	2.5	Rec2.5	2.5	Rec2.5_R3		--	Added "protective equipment"
regional hubs for manufacturing	--	2.6	Rec2.6	2.6	Rec2.6_R3		--	None
resilience and preparedness strategies	--	2.7	Rec2.7	2.7	Rec2.7_R3		--	None
reduce burden on hospitals	--	2.8	Rec2.8	2.8	Rec2.8_R3		--	Added "community- based organisations, and volunteer networks"
investments in digital health infrastructure	--	2.9	Rec2.9	2.9	Rec2.9_R3		--	None
authorise WHO to lead	--	2.10	Rec2.10	2.10	Rec2.10_R3		--	Added "In the absence of a new multilateral organisation focused on pandemic control" and "inclusive"
low-resource settings	--	2.11	Rec2.11	2.11	Rec2.11_R3		--	Changed "should adopt" to "should consider adopting" and included "for symptomatic individuals". Removed "low-resource settings".
reset health system priorities	--	2.12	Rec2.12	2.12	Rec2.12_R3		--	Changed "reset priorities" to "identify and, where possible, reduce"
optimise health system workforce	--	2.13	Rec2.13	2.13	Rec2.13_R3		--	Minor edits for clarity
strengthen outreach	--	2.14	Rec2.14	2.14	Rec2.14_R3		--	Replaced "facilities" with "organisations"
hcw physical mental social	--	2.15	Rec2.15	2.15	Rec2.15_R3		--	Minor edits for clarity
spillover effects	--	2.16	Rec2.16	2.16	Rec2.16_R3		--	None
countries lacking powers	--	2.17	Rec2.17	2.17	Rec2.17_R3		--	Revised to reflect reviewer feedback to address the broader issue of market failures, rather than narrowly prescribe nationalising manufacturing capacities
pandemic preparedness planning	--	2.18	Rec2.18	2.18	Rec2.18_R3		--	Included "mathematical modelling" and "media"
calculations for immunity	--	3.1	Rec3.1	3.1	Rec3.1_R3		--	None
variant-proof	--	3.2	Rec3.2	3.2	Rec3.2_R3		--	Replaced "variant-proof" with "long-lasting protection against multiple SARS-CoV-2 variants"
causes of vaccine hesitancy	--	3.3	Rec3.3	3.3	Rec3.3_R3		--	Included "access" and removed "low-income people"
combat vaccine hesitancy	--	3.4	Rec3.4	3.4	Rec3.4_R3		--	Removed “mass-customised" for clarity
low levels trust in gov	--	3.5	Rec3.5	3.5	Rec3.5_R3		--	Refocused recommendation from "public health communication" to "vaccination efforts"
vaccine messaging	--	--	--	3.6	Rec3.6_R3new		--	New recommendation for vaccination communications
prevention measures	--	4.1	Rec4.1	4.1	Rec4.1_R3		--	Minor edits for clarity
voluntary compliance	--	4.2	Rec4.2	4.2	Rec4.2_R3		--	Included "primarily"
public health authorities	--	4.3	Rec4.3	4.3	Rec4.3_R3		--	Added "regulate"
risk communications	--	4.4	Rec4.4	4.4	Rec4.4_R3		--	Replaced "support" for "incentives"
travel restrictions	--	4.5	Rec4.5	4.5	Rec4.5_R3		--	Added "relevant, health-based factors"
transmission in workplace	--	--	--	4.6	Rec4.6_R3new		--	Adopted panelist feedback to add a new recommendation on prevention in workplaces, educational institutions and centres of commerce
restrictions on civil liberties	--	--	--	4.7	Rec4.7_R3new			Adopted panelist feedback to add a new recommendation on civil liberties restrictions for prevention in light of the availability of effective vaccines
prioritise case detection	--	5.1	Rec5.1	5.1	Rec5.1_R3		--	Removed "harmonised"; minor edits for clarity
case definitions	--	5.2	Rec5.2	5.2	Rec5.2_R3		--	Revised to focus on early case detection, treatment and care
incentivise private sector	--	5.3	Rec5.3	5.3	Rec5.3_R3		--	Minor edits for clarity
vaccine equity efforts	--	5.4	Rec5.4	5.4	Rec5.4_R3		--	Added "tests"
research long covid	--	5.5	Rec5.5	5.5	Rec5.5_R3		--	Adopted core author and panelist feedback to add a new recommendation on expanding evidence for reinfections
promote multi-sectoral collab	--	5.6	Rec5.6	5.6	Rec5.6_R3		--	Expanded scope from "clinical trial results" to any multi-sectoral collaboration that achieves this acceleration
clinical trials and cohorts	--	5.7	Rec5.7	5.7	Rec5.7_R3		--	Added "statistically sufficient samples for all age groups"
balance disease management	--	5.8	Rec5.8	--	--		--	Deleted as panelists were uncomfortable proposing this recommendation
closed and open vial vaccine	--	6.1	Rec6.1	6.6	Rec6.1_R3		--	Included "Governments, industry and health systems" as the responsible actors
global trade and health orgs	--	6.2	Rec6.2	6.1	Rec6.2_R3		--	None
decisionmaking bodies	--	6.3	Rec6.3	6.2	Rec6.3_R3		--	None
fastest way to increase	--	6.4	Rec6.4	6.3	Rec6.4_R3		--	Minor edits for clarity
anticipate infrastructure needs	--	6.5	Rec6.5	6.4	Rec6.5_R3		--	Minor edits for clarity
refocus distribution of vaccines	--	6.6	Rec6.6	6.5	Rec6.6_R3		--	Added "inadequate access to vaccines"
provide medical professionals	--	6.7	Rec6.7	--	--		--	Deleted as panelists were uncomfortable proposing this recommendation
addressing risk transmission	--	6.8	Rec6.8	6.7	Rec6.8_R3		--	Changed "address" to "assess and mitigate"; re-structured sentence order to read more clearly
	--	--	--	6.8	Rec6.9_R3new		--	Adopted core author and panelist feedback to add a new recommendation on addressing social inequality in pandemic preparedness
	--	--	--	6.9	Rec6.10_R3new		--	New recommendation reformatted from a deleted statement on protecting children
	--	--	--	6.1	Rec6.11_R3new		--	Adopted core author and panelist feedback to add a new recommendation on the importance of local and regional contexts
